# Supplementary material for: Molecular and Pharmacological Evidence for the Expression of Multiple Functional P2 Purinergic Receptors in Human Adipocytes
Source: Molecules. 2022 Mar 16;27(6):1913. doi: 10.3390/molecules27061913 (PMC8954896; doi:10.3390/molecules27061913)
Supplement: Supplementary file 1 [file molecules-27-01913-s001.zip]

Archive with 1 entries (1 files):
- molecules-1601368-supplementary.pdf
